# Supplementary material for: Fluorimetric Analysis of Five Amino Acids in Chocolate: Development and Validation
Source: Molecules. 2021 Jul 16;26(14):4325. doi: 10.3390/molecules26144325 (PMC8308014; doi:10.3390/molecules26144325)
Supplement: Supplementary file 1 [file molecules-26-04325-s001.zip]

Archive with 1 entries (1 files):
- molecules-1297346-supplementary.pdf
